# Supplementary material for: Exploring the assessment of post-cardiac valve surgery pulmonary complication risks through the integration of wearable continuous physiological and clinical data
Source: BMC Med Inform Decis Mak. 2025 Jan 31;25:47. doi: 10.1186/s12911-025-02875-2 (PMC11786410; doi:10.1186/s12911-025-02875-2)
Supplement: Supplementary file 1 — Supplementary Material 1 [file 12911_2025_2875_MOESM1_ESM.xlsx]

## Sheet: Physiological features
Definitions of physiological features.
Class	Features	Definitions
Sleep	Apnea Hypopnea Index(AHI)	<5: Normal sleep; 5-14: Mild sleep apnea; 15-30: Moderate sleep apnea; >30: Severe sleep apnea.
	Total length	Total length of night sleep.
	Turn over times	Number of turn over times.
	NREM1_per	Percentage of NREM1 sleep periods.
	NREM2_per	Percentage of NREM2 sleep periods.
	NREM3_per	Percentage of NREM3 sleep periods.
	REM_per	Percentage of REM sleep periods.
ECG	HR_mean	The mean Heart Rate(HR).
	HR_max	Max heart rate.
	HR_min	Min heart rate.
	HR_std	Standard deviation of heart rate.
	SDNN	The standard deviation of the time interval between successive normal heart beats(RR_intervals).
	SDSD	The standard deviation of differences between adjacent RR-intervals
	RMSSD	The square root of the mean of the sum of the squares of differences between adjacent RR-intervals. Reflects high frequency (fast or parasympathetic) influences on HRV.
	LF	Power in HRV in the low Frequency (0.04 to 0.15 Hz). Reflects a mixture of sympathetic and parasympathetic activity, but in long-term recordings, it reflects sympathetic activity.
	HF	Power in HRV in the High Frequency (0.15 to 0.40 Hz). Reflects fast changes in beat-to-beat variability due to parasympathetic (vagal) activity.
	vLF	Power in HRV in the Very low Frequency (0.003 to 0.04 Hz). Reflect an intrinsic rhythm produced by the heart which is modulated primarily by sympathetic activity.
	LF_HF_ratio	lf/hf ratio is sometimes used by some investigators as a quantitative mirror of the sympatho/vagal balance.
	total_power	Total power density spectral.
	mean_nni	The mean of RR-intervals.
	nni_50	Number of interval differences of successive RR-intervals greater than 50 ms.
	pnni_50	The proportion derived by dividing nni_50 by the total number of RR-intervals.
	arrhythmic burden	The proportion of the number of the difference between the two RR intervals greater than 145 ms in the total number of RR intervals
	cvsd	Coefficient of variation of successive differences equal to the rmssd divided by mean_nni.
	cvnni	Coefficient of variation equal to the ratio of sdnn divided by mean_nni.
Breath	BR_mean	The mean breath rate(BR).
	BR_cv	Coefficient of variation(CV) of successive differences in breath rate.
	TI_mean	The mean inspiratory time(TI).TI is the time required to complete an inhalation.
	TI_cv	Coefficient of variation of successive differences in TI.
	TE_mean	The mean exhalation Time(TE).TE is the time required to complete an exhalation.
	TE_cv	Coefficient of variation of successive differences in TE.
	TI_ratio_mean	The mean inspiratory time ratio(TI_ratio).TI_ratio is inspiratory time as a ratio of the respiratory cycle.
	TI_ratio_cv	Coefficient of variation of successive differences in TI_ratio.
	MV_in_mean	The mean inspiratory Minute Ventilation Volume(MV_in). MV_in is total air inhaled per minute.
	MV_in_cv	Coefficient of variation of successive differences in MV_in.
	MV_ex_mean	The mean exhalation Minute Ventilation Volume(MV_ex). MV_ex is total air exhaled per minute.
	MV_ex_cv	Coefficient of variation of successive differences in MV_ex.
	RSBI_in_mean	The mean inspiratory rapid shallow breathing index(RSBI_in). RSBI_in is BR divided by inspiratory tidal volume.
	RSBI_in_cv	Coefficient of variation of successive differences in RSBI_in.
	RSBI_ex_mean	The mean exhalation rapid shallow breathing index(RSBI_ex). RSBI_ex is BR divided by exhalation tidal volume.
	RSBI_ex_cv	Coefficient of variation of successive differences in RSBI_ex.
SPO2	Per_95	Percentage of SPO2 below 95
	Per_90	Percentage of SPO2 below 90
	Per_85	Percentage of SPO2 below 85
	Per_80	Percentage of SPO2 below 80
Notes: ECG: electrocardiogram; NREM: Non-Rapid Eye Movement; REM: Rapid Eye Movement; HRV: Heart Rate Variability; SDNN: Standard Deviation of Normal-to-Normal Interval; SDSD: Standard Deviation of Successive Differences; RMSSD: Root Mean Square of the Successive Differences; LF: Low Frequency; HF: High Frequency; vLF: Very Low Frequency; CV: Coefficient of Variation; Per: percentage.

## Sheet: Clinical features
Description of clinical features.
Class	Features	Descriptions
Demographic information	Gender	Male, female.
	Age	Patients’ age (yrs)
	Height	Patients’ height (cm)
	Weight	Patients’ body weight (kg)
	BMI	BMI was calculated basing on body weight (kg) was divided by height (m) squared.
Diagnosis	EuroSCORE II[1]	EuroSCORE II included evaluations of 17 risk factors, and was used for predicting mortality after cardiac surgery.
	NYHA classification[2,3]
	II	Mild symptoms (mild shortness of breath and/or angina) and slight limitation during ordinary activity.
	III	Marked limitation in activity due to symptoms, even during less-than-ordinary activity, e.g., walking short distances (20-100 m), comfortable only at rest.
	IV	Severe limitations, experiences symptoms even while at rest. Mostly bedridden patients.
	Surgical method	Patients received either SAVR or TAVR.
	Hypertension[4]	Hypertension is defined as SBP values ≥ 140 mmHg and/or DBP values ≥ 90 mmHg.
	Asthma	Defined as a history of asthma.
	Diabetes[5]	Fasting plasma glucose≥126 mg/dL (7.0 mmol/L). Fasting is defined as no caloric intake for at least 8 h; 2-h plasma glucose≥200 mg/dL (11.1 mmol/L) during OGTT. The test should be performed as described by WHO, using a glucose load containing the equivalent of 75 g anhydrous glucose dissolved in water; HbA1C ≥6.5% (48 mmol/mol); In a patient with classic symptoms of hyperglycemia or hyperglycemic…
	CHF	Patients was previously diagnosed as congestive heart failure.
Preoperative history	Smoking	Current smokers or smoking cessation less than 6 months was recorded.
	Anemia	Anemia was recognized when hemoglobin <12 g/dL in adult nonpregnant women, <13 g/dL in adult men[6].
	Respiratory infection in the past month	Any infection of respiratory system within 1 month that required medications.
	Previous thoracotomy	One or more previous major surgery involving opening the thorax.
	Neurological events	Recent history (<3 months) of neurological events involving cerebral infraction or hemorrhage.
	Myocardial infarction	Recent history (<1 month) of myocardial infraction.
	Gastroesophageal reflux	Abnormal reflux of stomach contents (including stomach acid and stomach food) into the esophagus.
	Frailty	Frailty was evaluated by the FRAIL scale, a score ≥3 indicates frailty[7].
	Sleep disorders	Sleep quality was evaluated by the PSQI questionnaire, the total score≥11 was defined as sleep disorders.
	Oral antidiabetic medications or insulin injection	Routinely taking antidiabetic drugs orally or injecting insulin to maintain stable blood glucose.
	Vasoactive medications	Patients were administered vasoactive drugs to maintain circulatory stability prior to surgery, including dopamine, dobutamine, norepinephrine, epinephrine, and meprobamate.
	Nutrition supplement	Additional acquirement of nutrition supplements including oral administration or enteral nutrition.
Laboratory examination	Lung function	Following parameters were assessed: FEV1, FVC, FEV1/FVC, MVV, MIP, FEV1%, FVC%.
	Cardiac ultrasound	Following data were assessed: EF, LVD, LAD, RVD, RAD, LVEDV, LVRSV, PAD.
	Hemoglobin	Anemia was recognized when hemoglobin <12 g/dL in adult nonpregnant women, <13 g/dL in adult men[8].
	BNP[9]	Values between 0-100 pg/ml was defined as normal.
	GFR	Values between 90-120 ml/min/1.73 m2 was defined as normal. A decrease in GFR to 60 mL/min/1.73 m2 for 3 or more months was a diagnostic criterion for CKD[9].
Notes: BMI, body mass index; EuroSCORE II, European System for Cardiac Operative Risk Evaluation II; NYHA, New York Heart Association; SAVR, surgical aortic valve replacement; TAVR, transcatheter aortic valve replacement; SBP, systolic blood pressure; DBP, diastolic blood pressure; OGTT, oral glucose tolerance test; WHO, World Health Organization; CHF, congestive heart failure; FRAIL, fatigue, re…
